# Supplementary material for: Ozone-Induced Biochemical and Molecular Changes in Vitis vinifera Leaves and Responses to Botrytis cinerea Infections
Source: Antioxidants (Basel). 2023 Jan 31;12(2):343. doi: 10.3390/antiox12020343 (PMC9952442; doi:10.3390/antiox12020343)
Supplement: Supplementary file 1 [file antioxidants-12-00343-s001.zip]

Archive with 1 entries (1 files):
- antioxidants-2118737-supplementary.xlsx
