# Supplementary material for: Ozone-Induced Biochemical and Molecular Changes in Vitis vinifera Leaves and Responses to Botrytis cinerea Infections
Source: Antioxidants (Basel). 2023 Jan 31;12(2):343. doi: 10.3390/antiox12020343 (PMC9952442; doi:10.3390/antiox12020343)
Supplement: Supplementary file 1 [file antioxidants-12-00343-s001.zip › antioxidants-2118737-supplementary.xlsx]

## Sheet: Table S.1
Gene name	Forward primer sequence	Reverse primer sequence	GeneBank access number	Efficiency %
𝛽-1,3-Glucanase	GTATGCTATGGAATGCTAGGC	GCCCAAAATGTTTCTCCAACTG	AF239617.2	102
CHIT IV	AGCTGCGCCGGGAAGAAC	GTTAATAGCCCGAATCGTCGC	NM_001281244.1	96
CHIT B	CCCAAGCCTTCCTGCCATA	TGTGATAACACCAAAACCGGG	Z54234	99
PR1	TGGTGTTGGGCCTATGTCAT	TATAGTGCCCACATTGCCCA	XM_002273752.3	109
PR6	AGTTCAGGGAGAGGTTGCTG	CGTCGACCCAAACACGGACCCTAGTGC	AY156047	93
GST	TGCATGGAGGAGGAGTTCGT	CAAGGCTATATCCCCATTTTCTTC	AY156048	107
UBQ-L40	CATAACATTTGCGGCAGATCA	TGGTGGTATTATTGAGCCATCCTT	EC929411	102
Table S.1: Gene name, forward and reverse sequence, GeneBank number access and efficiency (%) of primers used in RT-qPCR for gene expression analyses
